# Supplementary material for: Effect of microplastics and watering regimes on a plant-soil system: Data on behavioural responses of an insect herbivore
Source: Data Brief. 2021 Aug 14;38:107297. doi: 10.1016/j.dib.2021.107297 (PMC8379301; doi:10.1016/j.dib.2021.107297)
Supplement: Supplementary file 1 [file mmc1.xlsx]

## Sheet: Raw data for Figure 2
Raw data for Figure 2 entitled "Effect of watering regime on Bradysia difformis". AIR: clean air; LW: low-watered plants; HW: high-watered plants.
N	Treatment	Residence time (%)
1	AIR	48
2	AIR	80
3	AIR	65
4	AIR	73
5	AIR	49
6	AIR	26
7	AIR	85
8	AIR	51
9	AIR	35
10	AIR	93
11	AIR	91
12	AIR	88
13	AIR	0
14	AIR	80
15	AIR	43
16	AIR	76
17	AIR	65
18	AIR	84
19	AIR	62
20	AIR	66
21	AIR	3
22	AIR	68
23	AIR	11
24	AIR	4
25	AIR	76
26	AIR	74
27	AIR	24
28	AIR	71
29	AIR	26
30	AIR	51
31	AIR	76
32	AIR	77
33	AIR	56
34	AIR	44
35	AIR	48
36	AIR	60
37	AIR	86
38	AIR	30
39	AIR	45
40	AIR	42
41	AIR	37
42	AIR	72
43	AIR	74
44	AIR	84
45	AIR	83
46	AIR	76
47	AIR	86
48	AIR	89
49	HW	66
50	HW	89
51	HW	90
52	HW	91
53	HW	25
54	HW	95
55	HW	75
56	HW	64
57	HW	84
58	HW	79
59	HW	50
60	HW	0
61	HW	87
62	HW	89
63	HW	91
64	HW	76
65	HW	50
66	HW	96
67	HW	9
68	HW	82
69	HW	75
70	HW	63
71	HW	83
72	HW	10
73	HW	78
74	HW	74
75	HW	94
76	HW	96
77	HW	73
78	HW	87
79	HW	88
80	HW	8
81	HW	82
82	HW	95
83	HW	79
84	HW	76
85	HW	77
86	HW	65
87	HW	80
88	HW	82
89	HW	54
90	HW	60
91	HW	94
92	HW	95
93	HW	89
94	HW	92
95	HW	57
96	HW	85
97	HW	88
98	HW	91
99	HW	70
100	HW	89
101	HW	80
102	HW	100
103	HW	96
104	HW	89
105	HW	78
106	HW	87
107	HW	89
108	HW	84
109	LW	0
110	LW	57
111	LW	37
112	LW	78
113	LW	82
114	LW	71
115	LW	90
116	LW	5
117	LW	24
118	LW	57
119	LW	34
120	LW	95
121	LW	68
122	LW	72
123	LW	2
124	LW	79
125	LW	85
126	LW	91
127	LW	86
128	LW	86
129	LW	76
130	LW	16
131	LW	36
132	LW	1
133	LW	83
134	LW	58
135	LW	44
136	LW	88
137	LW	91
138	LW	83
139	LW	13
140	LW	85
141	LW	1
142	LW	89
143	LW	88
144	LW	70
145	LW	67
146	LW	73
147	LW	65
148	LW	84
149	LW	0
150	LW	60
151	LW	39
152	LW	44
153	LW	59
154	LW	42
155	LW	12
156	LW	49
157	LW	85
158	LW	69
159	LW	89
160	LW	78
161	LW	30
162	LW	18
163	LW	90
164	LW	94
165	LW	67
166	LW	44
167	LW	80

## Sheet: Raw data for Figure 3
Raw data for Figure 3 entitled "Effect of microplastics on Bradysia difformis". 1d: 1-day duration of plant treatments; 7d: 7-day duration of treatments; 0%HDPE: no microplastics in soil; 5%HDPE: 5% concentration of microplastics in soil.
N	Treatment	Residence time (%)
1	1d_0%HDPE	51
2	1d_0%HDPE	67
3	1d_0%HDPE	55
4	1d_0%HDPE	9
5	1d_0%HDPE	44
6	1d_0%HDPE	51
7	1d_0%HDPE	37
8	1d_0%HDPE	90
9	1d_0%HDPE	0
10	1d_0%HDPE	77
11	1d_0%HDPE	0
12	1d_0%HDPE	91
13	1d_0%HDPE	91
14	1d_0%HDPE	86
15	1d_0%HDPE	93
16	1d_0%HDPE	94
17	1d_0%HDPE	88
18	1d_0%HDPE	69
19	1d_0%HDPE	31
20	1d_0%HDPE	92
21	1d_0%HDPE	93
22	1d_0%HDPE	89
23	1d_0%HDPE	42
24	1d_0%HDPE	74
25	1d_0%HDPE	71
26	1d_0%HDPE	68
27	1d_0%HDPE	60
28	1d_0%HDPE	80
29	1d_0%HDPE	78
30	1d_0%HDPE	89
31	1d_0%HDPE	5
32	1d_0%HDPE	2
33	1d_0%HDPE	85
34	1d_0%HDPE	86
35	1d_0%HDPE	88
36	1d_0%HDPE	89
37	1d_0%HDPE	85
38	1d_0%HDPE	89
39	1d_0%HDPE	87
40	1d_0%HDPE	92
41	1d_0%HDPE	86
42	1d_0%HDPE	87
43	1d_5%HDPE	62
44	1d_5%HDPE	37
45	1d_5%HDPE	89
46	1d_5%HDPE	90
47	1d_5%HDPE	67
48	1d_5%HDPE	85
49	1d_5%HDPE	85
50	1d_5%HDPE	89
51	1d_5%HDPE	10
52	1d_5%HDPE	70
53	1d_5%HDPE	32
54	1d_5%HDPE	81
55	1d_5%HDPE	80
56	1d_5%HDPE	83
57	1d_5%HDPE	91
58	1d_5%HDPE	75
59	1d_5%HDPE	29
60	1d_5%HDPE	53
61	1d_5%HDPE	50
62	1d_5%HDPE	13
63	1d_5%HDPE	72
64	1d_5%HDPE	37
65	1d_5%HDPE	81
66	1d_5%HDPE	50
67	1d_5%HDPE	85
68	1d_5%HDPE	89
69	1d_5%HDPE	29
70	1d_5%HDPE	87
71	1d_5%HDPE	64
72	1d_5%HDPE	86
73	1d_5%HDPE	58
74	1d_5%HDPE	72
75	1d_5%HDPE	63
76	1d_5%HDPE	73
77	1d_5%HDPE	62
78	1d_5%HDPE	81
79	1d_5%HDPE	75
80	1d_5%HDPE	89
81	1d_5%HDPE	70
82	1d_5%HDPE	95
83	1d_5%HDPE	57
84	1d_5%HDPE	95
85	1d_5%HDPE	80
86	1d_5%HDPE	81
87	1d_5%HDPE	38
88	1d_5%HDPE	69
89	1d_5%HDPE	42
90	1d_5%HDPE	60
91	7d_0%HDPE	76
92	7d_0%HDPE	42
93	7d_0%HDPE	84
94	7d_0%HDPE	88
95	7d_0%HDPE	54
96	7d_0%HDPE	90
97	7d_0%HDPE	90
98	7d_0%HDPE	41
99	7d_0%HDPE	88
100	7d_0%HDPE	86
101	7d_0%HDPE	90
102	7d_0%HDPE	77
103	7d_0%HDPE	77
104	7d_0%HDPE	71
105	7d_0%HDPE	71
106	7d_0%HDPE	58
107	7d_0%HDPE	60
108	7d_0%HDPE	77
109	7d_0%HDPE	90
110	7d_0%HDPE	48
111	7d_0%HDPE	96
112	7d_0%HDPE	75
113	7d_0%HDPE	87
114	7d_0%HDPE	57
115	7d_0%HDPE	78
116	7d_0%HDPE	73
117	7d_0%HDPE	89
118	7d_0%HDPE	89
119	7d_0%HDPE	33
120	7d_0%HDPE	91
121	7d_0%HDPE	89
122	7d_0%HDPE	93
123	7d_0%HDPE	97
124	7d_0%HDPE	58
125	7d_0%HDPE	60
126	7d_0%HDPE	80
127	7d_0%HDPE	56
128	7d_0%HDPE	81
129	7d_0%HDPE	86
130	7d_0%HDPE	95
131	7d_0%HDPE	97
132	7d_0%HDPE	94
133	7d_5%HDPE	62
134	7d_5%HDPE	58
135	7d_5%HDPE	21
136	7d_5%HDPE	84
137	7d_5%HDPE	23
138	7d_5%HDPE	86
139	7d_5%HDPE	29
140	7d_5%HDPE	4
141	7d_5%HDPE	32
142	7d_5%HDPE	22
143	7d_5%HDPE	84
144	7d_5%HDPE	38
145	7d_5%HDPE	76
146	7d_5%HDPE	51
147	7d_5%HDPE	63
148	7d_5%HDPE	79
149	7d_5%HDPE	80
150	7d_5%HDPE	29
151	7d_5%HDPE	82
152	7d_5%HDPE	69
153	7d_5%HDPE	81
154	7d_5%HDPE	88
155	7d_5%HDPE	43
156	7d_5%HDPE	29
157	7d_5%HDPE	26
158	7d_5%HDPE	77
159	7d_5%HDPE	34
160	7d_5%HDPE	4
161	7d_5%HDPE	0
162	7d_5%HDPE	86
163	7d_5%HDPE	89
164	7d_5%HDPE	44
165	7d_5%HDPE	18
166	7d_5%HDPE	0
167	7d_5%HDPE	69
168	7d_5%HDPE	96
169	7d_5%HDPE	89
170	7d_5%HDPE	84
171	7d_5%HDPE	0
172	7d_5%HDPE	54
173	7d_5%HDPE	87
174	7d_5%HDPE	95

## Sheet: Raw data for Figure 4
Raw data for Figure 4 entitled "Combined effect of watering regime and microplastics on Bradysia difformis". 0%HDPE: no microplastics in soil; 5%HDPE: 5% concentration of microplastics in soil; LW: low-watered plants; HW: high-watered plants.
N	Treatment	Residence time (%)
1	0%HDPE_HW	81
2	0%HDPE_HW	76
3	0%HDPE_HW	84
4	0%HDPE_HW	81
5	0%HDPE_HW	59
6	0%HDPE_HW	91
7	0%HDPE_HW	88
8	0%HDPE_HW	78
9	0%HDPE_HW	91
10	0%HDPE_HW	33
11	0%HDPE_HW	81
12	0%HDPE_HW	84
13	0%HDPE_HW	85
14	0%HDPE_HW	86
15	0%HDPE_HW	45
16	0%HDPE_HW	59
17	0%HDPE_HW	15
18	0%HDPE_HW	15
19	0%HDPE_HW	86
20	0%HDPE_HW	77
21	0%HDPE_HW	59
22	0%HDPE_HW	82
23	0%HDPE_HW	78
24	0%HDPE_HW	84
25	0%HDPE_HW	82
26	0%HDPE_HW	47
27	0%HDPE_HW	75
28	0%HDPE_HW	21
29	0%HDPE_HW	59
30	0%HDPE_HW	50
31	0%HDPE_HW	94
32	0%HDPE_HW	81
33	0%HDPE_HW	80
34	0%HDPE_HW	85
35	0%HDPE_HW	54
36	0%HDPE_HW	87
37	0%HDPE_HW	89
38	0%HDPE_HW	45
39	0%HDPE_HW	91
40	0%HDPE_HW	94
41	0%HDPE_HW	95
42	0%HDPE_HW	97
43	0%HDPE_HW	45
44	0%HDPE_HW	58
45	0%HDPE_HW	81
46	0%HDPE_HW	85
47	0%HDPE_HW	73
48	0%HDPE_HW	87
49	0%HDPE_LW	54
50	0%HDPE_LW	79
51	0%HDPE_LW	0
52	0%HDPE_LW	0
53	0%HDPE_LW	47
54	0%HDPE_LW	0
55	0%HDPE_LW	80
56	0%HDPE_LW	0
57	0%HDPE_LW	86
58	0%HDPE_LW	27
59	0%HDPE_LW	10
60	0%HDPE_LW	17
61	0%HDPE_LW	0
62	0%HDPE_LW	73
63	0%HDPE_LW	35
64	0%HDPE_LW	72
65	0%HDPE_LW	80
66	0%HDPE_LW	81
67	0%HDPE_LW	82
68	0%HDPE_LW	87
69	0%HDPE_LW	88
70	0%HDPE_LW	87
71	0%HDPE_LW	91
72	0%HDPE_LW	28
73	0%HDPE_LW	85
74	0%HDPE_LW	78
75	0%HDPE_LW	62
76	0%HDPE_LW	83
77	0%HDPE_LW	60
78	0%HDPE_LW	2
79	0%HDPE_LW	43
80	0%HDPE_LW	91
81	0%HDPE_LW	2
82	0%HDPE_LW	88
83	0%HDPE_LW	64
84	0%HDPE_LW	94
85	0%HDPE_LW	0
86	0%HDPE_LW	30
87	0%HDPE_LW	66
88	0%HDPE_LW	85
89	0%HDPE_LW	88
90	0%HDPE_LW	8
91	0%HDPE_LW	68
92	0%HDPE_LW	9
93	0%HDPE_LW	63
94	0%HDPE_LW	90
95	0%HDPE_LW	93
96	0%HDPE_LW	67
97	5%HDPE_HW	80
98	5%HDPE_HW	41
99	5%HDPE_HW	0
100	5%HDPE_HW	72
101	5%HDPE_HW	3
102	5%HDPE_HW	19
103	5%HDPE_HW	85
104	5%HDPE_HW	87
105	5%HDPE_HW	80
106	5%HDPE_HW	90
107	5%HDPE_HW	69
108	5%HDPE_HW	89
109	5%HDPE_HW	84
110	5%HDPE_HW	85
111	5%HDPE_HW	19
112	5%HDPE_HW	63
113	5%HDPE_HW	89
114	5%HDPE_HW	0
115	5%HDPE_HW	39
116	5%HDPE_HW	39
117	5%HDPE_HW	79
118	5%HDPE_HW	2
119	5%HDPE_HW	69
120	5%HDPE_HW	47
121	5%HDPE_HW	86
122	5%HDPE_HW	72
123	5%HDPE_HW	0
124	5%HDPE_HW	53
125	5%HDPE_HW	80
126	5%HDPE_HW	68
127	5%HDPE_HW	71
128	5%HDPE_HW	0
129	5%HDPE_HW	34
130	5%HDPE_HW	75
131	5%HDPE_HW	2
132	5%HDPE_HW	83
133	5%HDPE_HW	77
134	5%HDPE_HW	51
135	5%HDPE_HW	70
136	5%HDPE_HW	73
137	5%HDPE_HW	19
138	5%HDPE_HW	19
139	5%HDPE_HW	0
140	5%HDPE_HW	83
141	5%HDPE_HW	0
142	5%HDPE_HW	61
143	5%HDPE_HW	57
144	5%HDPE_HW	87
145	5%HDPE_LW	88
146	5%HDPE_LW	88
147	5%HDPE_LW	88
148	5%HDPE_LW	55
149	5%HDPE_LW	11
150	5%HDPE_LW	29
151	5%HDPE_LW	82
152	5%HDPE_LW	73
153	5%HDPE_LW	69
154	5%HDPE_LW	78
155	5%HDPE_LW	3
156	5%HDPE_LW	66
157	5%HDPE_LW	11
158	5%HDPE_LW	95
159	5%HDPE_LW	95
160	5%HDPE_LW	96
161	5%HDPE_LW	97
162	5%HDPE_LW	80
163	5%HDPE_LW	1
164	5%HDPE_LW	82
165	5%HDPE_LW	74
166	5%HDPE_LW	80
167	5%HDPE_LW	61
168	5%HDPE_LW	21
169	5%HDPE_LW	8
170	5%HDPE_LW	10
171	5%HDPE_LW	61
172	5%HDPE_LW	12
173	5%HDPE_LW	17
174	5%HDPE_LW	9
175	5%HDPE_LW	96
176	5%HDPE_LW	51
177	5%HDPE_LW	40
178	5%HDPE_LW	0
179	5%HDPE_LW	93
180	5%HDPE_LW	77
181	5%HDPE_LW	78
182	5%HDPE_LW	49
183	5%HDPE_LW	43
184	5%HDPE_LW	0
185	5%HDPE_LW	90
186	5%HDPE_LW	3
187	5%HDPE_LW	96
188	5%HDPE_LW	64
189	5%HDPE_LW	69
190	5%HDPE_LW	64
191	5%HDPE_LW	0
192	5%HDPE_LW	88
193	5%HDPE_LW	45
194	5%HDPE_LW	15
195	5%HDPE_LW	23
196	5%HDPE_LW	66
197	5%HDPE_LW	85
198	5%HDPE_LW	80

## Sheet: Raw data for Figure 5
Raw data for Figure 5 entitled "Combined effect of Fusarium proliferatum and microplastics on Bradysia difformis". Fus: F. proliferatum; 0%HDPE+Fus: plants subjected to high watering regime, no microplastics in soil and F. proliferatum; 5%HDPE: plants subjected to high watering regime, 5% concentration of microplastics in soil and F. proliferatum.
N	Treatment	Residence time (%)
1	0%HDPE+Fus	83
2	0%HDPE+Fus	92
3	0%HDPE+Fus	93
4	0%HDPE+Fus	68
5	0%HDPE+Fus	92
6	0%HDPE+Fus	97
7	0%HDPE+Fus	71
8	0%HDPE+Fus	36
9	0%HDPE+Fus	70
10	0%HDPE+Fus	40
11	0%HDPE+Fus	62
12	0%HDPE+Fus	88
13	0%HDPE+Fus	88
14	0%HDPE+Fus	89
15	0%HDPE+Fus	90
16	0%HDPE+Fus	74
17	0%HDPE+Fus	3
18	0%HDPE+Fus	15
19	0%HDPE+Fus	68
20	0%HDPE+Fus	45
21	0%HDPE+Fus	72
22	0%HDPE+Fus	74
23	0%HDPE+Fus	74
24	0%HDPE+Fus	1
25	0%HDPE+Fus	33
26	0%HDPE+Fus	86
27	0%HDPE+Fus	95
28	0%HDPE+Fus	96
29	0%HDPE+Fus	86
30	0%HDPE+Fus	24
31	0%HDPE+Fus	58
32	0%HDPE+Fus	36
33	0%HDPE+Fus	83
34	0%HDPE+Fus	54
35	0%HDPE+Fus	73
36	0%HDPE+Fus	88
37	5%HDPE+Fus	89
38	5%HDPE+Fus	14
39	5%HDPE+Fus	89
40	5%HDPE+Fus	51
41	5%HDPE+Fus	66
42	5%HDPE+Fus	83
43	5%HDPE+Fus	0
44	5%HDPE+Fus	79
45	5%HDPE+Fus	82
46	5%HDPE+Fus	84
47	5%HDPE+Fus	86
48	5%HDPE+Fus	84
49	5%HDPE+Fus	83
50	5%HDPE+Fus	59
51	5%HDPE+Fus	51
52	5%HDPE+Fus	56
53	5%HDPE+Fus	89
54	5%HDPE+Fus	52
55	5%HDPE+Fus	41
56	5%HDPE+Fus	83
57	5%HDPE+Fus	81
58	5%HDPE+Fus	64
59	5%HDPE+Fus	54
60	5%HDPE+Fus	91
61	5%HDPE+Fus	89
62	5%HDPE+Fus	60
63	5%HDPE+Fus	40
64	5%HDPE+Fus	29
65	5%HDPE+Fus	75
66	5%HDPE+Fus	80
67	Fus	74
68	Fus	75
69	Fus	10
70	Fus	94
71	Fus	77
72	Fus	95
73	Fus	87
74	Fus	81
75	Fus	90
76	Fus	64
77	Fus	81
78	Fus	90
79	Fus	71
80	Fus	78
81	Fus	79
82	Fus	0
83	Fus	57
84	Fus	54
85	Fus	86
86	Fus	88
87	Fus	92
88	Fus	61
89	Fus	53
90	Fus	92
91	Fus	76
92	Fus	71
93	Fus	69
94	Fus	76
95	Fus	20
96	Fus	82
